# Supplementary material for: Association between Turbot (Scophthalmus maximus) Fish Phenotype and the Post-Larval Bacteriome
Source: Microorganisms. 2024 Oct 4;12(10):2014. doi: 10.3390/microorganisms12102014 (PMC11510086; doi:10.3390/microorganisms12102014)
Supplement: Supplementary file 1 [file microorganisms-12-02014-s001.zip]

Archive with 5 entries (4 files):
- microorganisms-3160989-supplementary/
- microorganisms-3160989-supplementary/Supplementary File S1.xlsx
- microorganisms-3160989-supplementary/Supplementary File S2.xlsx
- microorganisms-3160989-supplementary/Supplementary File S3_REV.pdf
- microorganisms-3160989-supplementary/Supplementary File S4.xlsx
