# Supplementary material for: Association between Turbot (Scophthalmus maximus) Fish Phenotype and the Post-Larval Bacteriome
Source: Microorganisms. 2024 Oct 4;12(10):2014. doi: 10.3390/microorganisms12102014 (PMC11510086; doi:10.3390/microorganisms12102014)
Supplement: Supplementary file 1 [file microorganisms-12-02014-s001.zip › microorganisms-3160989-supplementary/Supplementary File S1.xlsx]

## Sheet: Supplementary File 1
Sample	Production Cycle (PC)	Short	Length_mm	Condition	Date	Batch	Room	Tank	Cohort_weigth (g)	Cohort_length (mm)
pc1Maf	1	Maf	17	Malformed	2022-04-22	1	1	103	193.548	22.77
pc1Lrg	1	Lrg	27	Large	2022-04-22	1	1	103	193.548	22.77
pc1Sml	1	Sml	14	Small	2022-04-22	1	1	103	193.548	22.77
pc1Nor	1	Nor	25	Normal	2022-04-22	1	1	103	193.548	22.77
pc1Dep	1	Dep	20	Depigmented	2022-04-22	1	1	103	193.548	22.77
pc2Nor	2	Nor	22	Normal	2022-04-22	1	1	104	218	24.6333
pc2Dep	2	Dep	24	Depigmented	2022-04-22	1	1	104	218	24.6333
pc2Sml	2	Sml	16	Small	2022-04-22	1	1	104	218	24.6333
pc2Maf	2	Maf	20	Malformed	2022-04-22	1	1	104	218	24.6333
pc2Lrg	2	Lrg	29	Large	2022-04-22	1	1	104	218	24.6333
pc9Nor	9	Nor	21	Normal	2022-05-29	2	1	101	119.333	20.1
pc9Dep	9	Dep	23	Depigmented	2022-05-29	2	1	101	119.333	20.1
pc9Sml	9	Sml	16	Small	2022-05-29	2	1	101	119.333	20.1
pc9Maf	9	Maf	17	Malformed	2022-05-29	2	1	101	119.333	20.1
pc9Lrg	9	Lrg	25	Large	2022-05-29	2	1	101	119.333	20.1
pc10Maf	10	Maf	17	Malformed	2022-05-29	2	2	201	77.5	20.3667
pc10Lrg	10	Lrg	25	Large	2022-05-29	2	2	201	77.5	20.3667
pc10Nor	10	Nor	20	Normal	2022-05-29	2	2	201	77.5	20.3667
pc10Dep	10	Dep	20	Depigmented	2022-05-29	2	2	201	77.5	20.3667
pc10Sml	10	Sml	15	Small	2022-05-29	2	2	201	77.5	20.3667
pc11Maf	11	Maf	18	Malformed	2022-05-29	2	2	202	79.0323	19.3333
pc11Lrg	11	Lrg	26	Large	2022-05-29	2	2	202	79.0323	19.3333
pc11Nor	11	Nor	19	Normal	2022-05-29	2	2	202	79.0323	19.3333
pc11Dep	11	Dep	19	Depigmented	2022-05-29	2	2	202	79.0323	19.3333
pc11Sml	11	Sml	15	Small	2022-05-29	2	2	202	79.0323	19.3333
pc12Maf	12	Maf	20	Malformed	2022-05-29	2	2	204	107.241	20.1667
pc12Lrg	12	Lrg	26	Large	2022-05-29	2	2	204	107.241	20.1667
pc12Nor	12	Nor	21	Normal	2022-05-29	2	2	204	107.241	20.1667
pc12Dep	12	Dep	26	Depigmented	2022-05-29	2	2	204	107.241	20.1667
pc12Sml	12	Sml	15	Small	2022-05-29	2	2	204	107.241	20.1667
pc13Maf	13	Maf	19	Malformed	2022-05-30	3	3	302	114.333	19.8333
pc13Lrg	13	Lrg	25	Large	2022-05-30	3	3	302	114.333	19.8333
pc13Nor	13	Nor	23	Normal	2022-05-30	3	3	302	114.333	19.8333
pc13Dep	13	Dep	25	Depigmented	2022-05-30	3	3	302	114.333	19.8333
pc13Sml	13	Sml	16	Small	2022-05-30	3	3	302	114.333	19.8333
pc14Maf	14	Maf	19	Malformed	2022-05-30	3	3	303	105.333	19.1
pc14Lrg	14	Lrg	26	Large	2022-05-30	3	3	303	105.333	19.1
pc14Nor	14	Nor	22	Normal	2022-05-30	3	3	303	105.333	19.1
pc14Dep	14	Dep	21	Depigmented	2022-05-30	3	3	303	105.333	19.1
pc14Sml	14	Sml	14	Small	2022-05-30	3	3	303	105.333	19.1
pc15Maf	15	Maf	19	Malformed	2022-05-30	3	3	304	106	20.0667
pc15Lrg	15	Lrg	24	Large	2022-05-30	3	3	304	106	20.0667
pc15Nor	15	Nor	23	Normal	2022-05-30	3	3	304	106	20.0667
pc15Dep	15	Dep	22	Depigmented	2022-05-30	3	3	304	106	20.0667
pc15Sml	15	Sml	16	Small	2022-05-30	3	3	304	106	20.0667
pc16Dep	16	Dep	20	Depigmented	2022-06-16	4	1	102	98.1818	19.0333
pc16Sml	16	Sml	15	Small	2022-06-16	4	1	102	98.1818	19.0333
pc16Maf	16	Maf	18	Malformed	2022-06-16	4	1	102	98.1818	19.0333
pc16Lrg	16	Lrg	25	Large	2022-06-16	4	1	102	98.1818	19.0333
pc16Nor	16	Nor	21	Normal	2022-06-16	4	1	102	98.1818	19.0333
pc17Maf	17	Maf	18	Malformed	2022-06-16	4	3	301	127.692	19.6
pc17Nor	17	Nor	19	Normal	2022-06-16	4	3	301	127.692	19.6
pc17Dep	17	Dep	21	Depigmented	2022-06-16	4	3	301	127.692	19.6
pc17Sml	17	Sml	14	Small	2022-06-16	4	3	301	127.692	19.6
pc17Lrg	17	Lrg	31	Large	2022-06-16	4	3	301	127.692	19.6
pc18Maf	18	Maf	16	Malformed	2022-03-07	5	1	101	112.333	18.8333
pc18Lrg	18	Lrg	25	Large	2022-03-07	5	1	101	112.333	18.8333
pc18Nor	18	Nor	21	Normal	2022-03-07	5	1	101	112.333	18.8333
pc18Dep	18	Dep	22	Depigmented	2022-03-07	5	1	101	112.333	18.8333
pc18Sml	18	Sml	15	Small	2022-03-07	5	1	101	112.333	18.8333
pc19Maf	19	Maf	18	Malformed	2022-03-07	5	1	103	92.3077	18.9
pc19Lrg	19	Lrg	25	Large	2022-03-07	5	1	103	92.3077	18.9
pc19Nor	19	Nor	22	Normal	2022-03-07	5	1	103	92.3077	18.9
pc19Dep	19	Dep	22	Depigmented	2022-03-07	5	1	103	92.3077	18.9
pc19Sml	19	Sml	14	Small	2022-03-07	5	1	103	92.3077	18.9
pc20Maf	20	Maf	18	Malformed	2022-03-07	5	1	104	70	19.1
pc20Lrg	20	Lrg	27	Large	2022-03-07	5	1	104	70	19.1
pc20Nor	20	Nor	20	Normal	2022-03-07	5	1	104	70	19.1
pc20Dep	20	Dep	21	Depigmented	2022-03-07	5	1	104	70	19.1
pc20Sml	20	Sml	16	Small	2022-03-07	5	1	104	70	19.1
pc21Maf	21	Maf	19	Malformed	2022-03-07	5	2	201	96.6667	18.7931
pc21Lrg	21	Lrg	24	Large	2022-03-07	5	2	201	96.6667	18.7931
pc21Nor	21	Nor	20	Normal	2022-03-07	5	2	201	96.6667	18.7931
pc21Dep	21	Dep	22	Depigmented	2022-03-07	5	2	201	96.6667	18.7931
pc21Sml	21	Sml	16	Small	2022-03-07	5	2	201	96.6667	18.7931
pc22Dep	22	Dep	25	Depigmented	2022-03-07	5	2	202	104.333	18.5517
pc22Sml	22	Sml	15	Small	2022-03-07	5	2	202	104.333	18.5517
pc22Maf	22	Maf	17	Malformed	2022-03-07	5	2	202	104.333	18.5517
pc22Lrg	22	Lrg	25	Large	2022-03-07	5	2	202	104.333	18.5517
pc22Nor	22	Nor	20	Normal	2022-03-07	5	2	202	104.333	18.5517
pc23Sml	23	Sml	15	Small	2022-03-07	5	2	203	82	19.5333
pc23Maf	23	Maf	18	Malformed	2022-03-07	5	2	203	82	19.5333
pc23Lrg	23	Lrg	25	Large	2022-03-07	5	2	203	82	19.5333
pc23Nor	23	Nor	22	Normal	2022-03-07	5	2	203	82	19.5333
pc23Dep	23	Dep	23	Depigmented	2022-03-07	5	2	203	82	19.5333
pc24Lrg	24	Lrg	24	Large	2022-03-07	5	2	302	102	18.9
pc24Sml	24	Sml	14	Small	2022-03-07	5	3	302	102	18.9
pc24Maf	24	Maf	16	Malformed	2022-03-07	5	3	302	102	18.9
pc24Nor	24	Nor	22	Normal	2022-03-07	5	3	302	102	18.9
pc24Dep	24	Dep	19	Depigmented	2022-03-07	5	3	302	102	18.9
pc25Maf	25	Maf	18	Malformed	2022-03-07	5	3	303	89.6667	19.5
pc25Lrg	25	Lrg	26	Large	2022-03-07	5	3	303	89.6667	19.5
pc25Nor	25	Nor	19	Normal	2022-03-07	5	3	303	89.6667	19.5
pc25Dep	25	Dep	23	Depigmented	2022-03-07	5	3	303	89.6667	19.5
pc25Sml	25	Sml	15	Small	2022-03-07	5	3	303	89.6667	19.5
pc26Maf	26	Maf	16	Malformed	2022-03-07	5	3	304	131	20.0333
pc26Lrg	26	Lrg	27	Large	2022-03-07	5	3	304	131	20.0333
pc26Nor	26	Nor	22	Normal	2022-03-07	5	3	304	131	20.0333
pc26Dep	26	Dep	22	Depigmented	2022-03-07	5	3	304	131	20.0333
pc26Sml	26	Sml	15	Small	2022-03-07	5	3	304	131	20.0333
