# Supplementary material for: Association between Turbot (Scophthalmus maximus) Fish Phenotype and the Post-Larval Bacteriome
Source: Microorganisms. 2024 Oct 4;12(10):2014. doi: 10.3390/microorganisms12102014 (PMC11510086; doi:10.3390/microorganisms12102014)
Supplement: Supplementary file 1 [file microorganisms-12-02014-s001.zip › microorganisms-3160989-supplementary/Supplementary File S4.xlsx]

## Sheet: Supplementary File 4
taxa	contrast	estimate	SE	z.ratio	p.value
Bacteroidota	Normal - Depigmented	-0.96	0.42	-2.284	0.056
Bacteroidota	Normal - Large	-1.068	0.427	-2.498	0.042
Bacteroidota	Normal - Malformed	-0.302	0.382	-0.791	0.536
Bacteroidota	Normal - Small	-0.196	0.359	-0.546	0.65
Alphaproteobacteria	Normal - Depigmented	-0.147	0.542	-0.272	0.786
Alphaproteobacteria	Normal - Large	-0.333	0.556	-0.6	0.686
Alphaproteobacteria	Normal - Malformed	0.381	0.509	0.75	0.648
Alphaproteobacteria	Normal - Small	-1.204	0.468	-2.573	0.034
Bacteroidia	Normal - Depigmented	-0.96	0.42	-2.284	0.056
Bacteroidia	Normal - Large	-1.068	0.428	-2.498	0.042
Bacteroidia	Normal - Malformed	-0.302	0.382	-0.791	0.536
Bacteroidia	Normal - Small	-0.195	0.359	-0.543	0.652
Alteromonadales	Normal - Depigmented	-1.171	0.57	-2.055	0.067
Alteromonadales	Normal - Large	-1.176	0.57	-2.061	0.067
Alteromonadales	Normal - Malformed	-1.298	0.582	-2.23	0.064
Alteromonadales	Normal - Small	-0.116	0.475	-0.243	0.948
Cytophagales	Normal - Depigmented	-4.664	1.32	-3.532	0.002
Cytophagales	Normal - Large	-4.516	1.277	-3.537	0.002
Cytophagales	Normal - Malformed	-5.11	1.463	-3.493	0.002
Cytophagales	Normal - Small	2.573	0.844	3.048	0.006
Enterobacterales	Normal - Depigmented	-4.578	1.38	-3.317	0.002
Enterobacterales	Normal - Large	-4.329	1.304	-3.318	0.002
Enterobacterales	Normal - Malformed	-4.097	1.239	-3.307	0.002
Enterobacterales	Normal - Small	4.408	1.328	3.319	0.002
Exiguobacterales	Normal - Depigmented	2.723	1.15	2.368	0.048
Exiguobacterales	Normal - Large	-0.02	1.455	-0.014	0.989
Exiguobacterales	Normal - Malformed	0.061	1.44	0.042	0.989
Exiguobacterales	Normal - Small	1.327	1.76	0.754	0.655
Flavobacteriales	Normal - Depigmented	-0.234	0.43	-0.544	0.652
Flavobacteriales	Normal - Large	-0.429	0.441	-0.972	0.473
Flavobacteriales	Normal - Malformed	0.324	0.401	0.808	0.524
Flavobacteriales	Normal - Small	-0.914	0.377	-2.424	0.051
Micrococcales	Normal - Depigmented	-0.622	1.304	-0.477	0.704
Micrococcales	Normal - Large	2.613	0.956	2.735	0.031
Micrococcales	Normal - Malformed	0.26	1.162	0.224	0.823
Micrococcales	Normal - Small	-1.329	1.043	-1.274	0.338
Oceanospirillales	Normal - Depigmented	-2.554	0.959	-2.664	0.043
Oceanospirillales	Normal - Large	-2.331	0.918	-2.538	0.043
Oceanospirillales	Normal - Malformed	-2.252	0.905	-2.49	0.043
Oceanospirillales	Normal - Small	0.702	0.696	1.008	0.448
Rhodobacterales	Normal - Depigmented	0.032	0.596	0.054	0.957
Rhodobacterales	Normal - Large	-0.21	0.614	-0.342	0.814
Rhodobacterales	Normal - Malformed	0.506	0.564	0.898	0.569
Rhodobacterales	Normal - Small	-1.528	0.512	-2.985	0.011
Colwelliaceae	Normal - Depigmented	-1.75	0.927	-1.887	0.118
Colwelliaceae	Normal - Large	-1.553	0.896	-1.733	0.139
Colwelliaceae	Normal - Malformed	-1.993	0.969	-2.057	0.099
Colwelliaceae	Normal - Small	-0.268	0.689	-0.39	0.855
Erwiniaceae	Normal - Depigmented	-5.253	1.578	-3.329	0.003
Erwiniaceae	Normal - Large	-4.907	1.456	-3.369	0.003
Erwiniaceae	Normal - Malformed	-4.526	1.335	-3.39	0.003
Erwiniaceae	Normal - Small	5.64	1.728	3.264	0.003
Exiguobacteraceae	Normal - Depigmented	2.723	1.15	2.368	0.048
Exiguobacteraceae	Normal - Large	-0.02	1.455	-0.014	0.989
Exiguobacteraceae	Normal - Malformed	0.061	1.44	0.042	0.989
Exiguobacteraceae	Normal - Small	1.327	1.76	0.754	0.655
Flavobacteriaceae	Normal - Depigmented	-0.476	0.492	-0.968	0.476
Flavobacteriaceae	Normal - Large	-0.8	0.516	-1.552	0.242
Flavobacteriaceae	Normal - Malformed	-0.134	0.47	-0.286	0.775
Flavobacteriaceae	Normal - Small	-0.874	0.419	-2.085	0.093
Micrococcaceae	Normal - Depigmented	-0.9	1.593	-0.565	0.636
Micrococcaceae	Normal - Large	3.092	1.095	2.824	0.023
Micrococcaceae	Normal - Malformed	0.317	1.354	0.234	0.815
Micrococcaceae	Normal - Small	-1.74	1.184	-1.469	0.236
Planococcaceae	Normal - Depigmented	-2.982	1.772	-1.683	0.224
Planococcaceae	Normal - Large	-32.051	1786.02	-0.018	0.987
Planococcaceae	Normal - Malformed	1.468	0.924	1.588	0.224
Planococcaceae	Normal - Small	3.894	2.149	1.812	0.224
Rhodobacteraceae	Normal - Depigmented	0.032	0.596	0.054	0.957
Rhodobacteraceae	Normal - Large	-0.21	0.614	-0.342	0.814
Rhodobacteraceae	Normal - Malformed	0.506	0.564	0.898	0.569
Rhodobacteraceae	Normal - Small	-1.528	0.512	-2.985	0.011
Saccharospirillaceae	Normal - Depigmented	-3.896	1.516	-2.571	0.038
Saccharospirillaceae	Normal - Large	-4.301	1.658	-2.595	0.038
Saccharospirillaceae	Normal - Malformed	-3.558	1.409	-2.526	0.038
Saccharospirillaceae	Normal - Small	0.793	0.844	0.939	0.497
Aliivibrio	Normal - Depigmented	0.747	1.619	0.461	0.806
Aliivibrio	Normal - Large	0.412	1.679	0.245	0.826
Aliivibrio	Normal - Malformed	2.093	1.449	1.445	0.297
Aliivibrio	Normal - Small	-3.656	1.343	-2.722	0.038
Domibacillus	Normal - Depigmented	-0.368	3.077	-0.12	0.987
Domibacillus	Normal - Large	-27.565	1588.35	-0.017	0.987
Domibacillus	Normal - Malformed	5.916	2.127	2.782	0.032
Domibacillus	Normal - Small	0.86	3.303	0.26	0.987
Exiguobacterium	Normal - Depigmented	2.723	1.15	2.368	0.048
Exiguobacterium	Normal - Large	-0.02	1.455	-0.014	0.989
Exiguobacterium	Normal - Malformed	0.061	1.44	0.042	0.989
Exiguobacterium	Normal - Small	1.327	1.76	0.754	0.655
NS10_marine_group	Normal - Depigmented	1.465	1.189	1.232	0.363
NS10_marine_group	Normal - Large	0.457	1.31	0.349	0.727
NS10_marine_group	Normal - Malformed	2.795	1.092	2.56	0.096
NS10_marine_group	Normal - Small	-2.076	1.138	-1.825	0.227
Pantoea	Normal - Depigmented	-5.24	1.575	-3.328	0.003
Pantoea	Normal - Large	-4.894	1.453	-3.368	0.003
Pantoea	Normal - Malformed	-4.512	1.332	-3.388	0.003
Pantoea	Normal - Small	5.626	1.724	3.264	0.003
Polaribacter	Normal - Depigmented	-0.78	0.653	-1.195	0.378
Polaribacter	Normal - Large	-1.298	0.708	-1.833	0.223
Polaribacter	Normal - Malformed	-0.1	0.594	-0.169	0.866
Polaribacter	Normal - Small	-0.597	0.547	-1.09	0.378
Sulfitobacter	Normal - Depigmented	0.958	0.988	0.97	0.415
Sulfitobacter	Normal - Large	-0.25	1.133	-0.22	0.826
Sulfitobacter	Normal - Malformed	1.515	0.94	1.611	0.178
Sulfitobacter	Normal - Small	-2.714	0.87	-3.118	0.009
Aliivibrio_fischeri	Normal - Depigmented	0.67	1.647	0.407	0.855
Aliivibrio_fischeri	Normal - Large	0.39	1.698	0.229	0.857
Aliivibrio_fischeri	Normal - Malformed	2.064	1.464	1.41	0.317
Aliivibrio_fischeri	Normal - Small	-3.67	1.354	-2.711	0.036
Vibrio_furnissii	Normal - Depigmented	-0.751	0.873	-0.86	0.557
Vibrio_furnissii	Normal - Large	1.241	0.691	1.796	0.181
Vibrio_furnissii	Normal - Malformed	-1.097	0.92	-1.192	0.467
Vibrio_furnissii	Normal - Small	0.754	0.873	0.863	0.557
